# Supplementary material for: Association between Fatty Acid Composition in Hair and Energy Availability during Early Lactation in Simmental and German Holstein Cows
Source: Metabolites. 2022 Dec 1;12(12):1201. doi: 10.3390/metabo12121201 (PMC9781642; doi:10.3390/metabo12121201)
Supplement: Supplementary file 1 [file metabolites-12-01201-s001.zip]

Archive with 1 entries (1 files):
- metabolites-1985875-supplementary.pdf
